# Supplementary material for: Converging Evidence of Ubiquitous Male Bias in Human Sex Perception
Source: PLoS One. 2016 Feb 9;11(2):e0148623. doi: 10.1371/journal.pone.0148623 (PMC4747496; doi:10.1371/journal.pone.0148623)
Supplement: S2 Dataset — Between- and within-group analyses are shown on separate worksheets. (XLSX) [file pone.0148623.s002.xlsx]

## Sheet: Between-group analyses
	S2 Dataset. Data and analyses pertaining to Experiment 1. Between- and within-group analyses are shown on separate worksheets.
	© Copyright 2015 Gaetano, van der Zwan, Oxner, Hayward, Doring, Blair, and Brooks.
			Mean Absolute 'Male Bias' (cA = cfemale - cmale)
			1000ms Presentation Duration
			Own-Race Observers
			Caucasian Observers								Asian Observers
			Colour Images			Silhouette Images					Colour Images			Silhouette Images
			Female Target - Male Target								Female Target - Male Target
			25% PTP	50% PTP	75% PTP	25% PTP	50% PTP	75% PTP			25% PTP	50% PTP	75% PTP	25% PTP	50% PTP	75% PTP
	Female Observers	1	0.208728	-0.550714	-0.123896	0.714497	-0.121261	1.03331	Female Observers	21	-0.164492	-0.177617	0.275687	1.25836	1.16857	1.15318
		2	0.0540163	0.358748	0.243053	-0.155672	-0.670141	-1.02076		22	0.697658	0.408359	-0.634159	0.0781051	0.0894955	-0.135137
		3	0.716281	0.753059	1.08065	0.924183	1.37128	0.487362		23	-0.637816	-0.06419	-0.305869	-0.192297	0.668883	0.0848477
		4	0.770808	0.832248	0.253889	0.357816	0.332176	0.265237		24	-0.263956	-0.43862	-0.166991	0.169137	0.470421	0.951199
		5	0.695144	0.141412	0.570716	1.22169	1.14139	1.28919		25	0.989147	1.15114	1.63785	2.07247	1.90925	1.5537
		6	0.670321	0.808122	0.544948	0.885232	0.492724	0.458678		26	0.405975	0.780448	0.376485	-0.13141	-0.566264	-0.0382498
		7	0.0241126	-0.276205	0.929353	0.923556	1.12025	2.1201		27	-0.368015	-0.996063	-0.285609	0.0251452	0.304356	-0.304947
		8	0.464742	-0.509992	0.18024	0.612985	0.378264	0.51229		28	0.430727	0.406764	-0.135039	-0.435859	-0.263176	0.0888047
		9	-0.0331461	0.118209	0.599369	1.45434	0.962611	1.5933		29	-0.785448	-1.40579	-0.719676	-0.787606	-0.799544	-1.14242
	Male Observers	10	0.585789	0.325377	0.196255	0.769155	0.988814	1.35963	Male Observers	30	0.37499	-0.138894	-0.0583836	-0.432013	0.469339	-0.490501
		11	0.81726	1.37098	0.139475	-0.246437	-0.386945	-0.604672		31	-0.0722074	0.455956	0.171994	-0.61823	-0.590172	-0.146397
		12	0.326917	0.138588	0.161538	0.517656	0.11763	0.514387		32	-1.50373	-1.91686	-1.59922	0.568224	0.791425	0.0718618
		13	-0.0427631	-0.113874	-0.193843	0.541205	-0.509386	0.559612		33	0.188926	0.433684	0.260268	0.371025	0.832747	0.477034
		14	0.392667	0.466519	0.484572	-0.105879	-0.111206	-0.0306102		34	0.170871	-0.180589	0	-0.331584	0.0421211	-0.230356
		15	0.142194	0.0433937	-0.085809	-0.437831	-0.731858	-0.384964		35	2.40452	2.75326	3.05148	2.20321	3.67168	3.62628
		16	-1.87242	-0.441885	-0.519403	0.114756	1.07318	-0.182561		36	0.530837	0.409463	-0.132543	0.546563	0.66049	1.27716
		17	0.639445	0.0354938	-0.272158	0.743902	-0.915573	-0.068673		37	0.276406	0.673353	0.550909	1.40665	0.695326	0.573769
		18	0.250811	0.287876	0.626797	1.70048	1.32096	1.62277		38	-0.233246	0.373685	0.814635	1.12908	0.620472	0.879551
		19	0.784025	0.625329	0.402832	-0.477969	-1.01623	-0.432691		39	-0.3062	0.216539	0.379378	-0.367543	0.0421211	0.339981
		20	0.368681	0.341743	0.516768	-0.41418	-0.0421211	0.18161		40	0.820483	0.577047	1.59069	0.9044	0.619152	0.256956
	Group Statistics	Mean	0.298181	0.237722	0.286767	0.482174	0.239728	0.463627	Group Statistics	Mean	0.147772	0.166054	0.253595	0.371792	0.541835	0.442316
		Standard Deviation	0.587063	0.492538	0.401965	0.639132	0.791187	0.830966		Standard Deviation	0.796963	0.966671	0.98366	0.873969	0.973298	0.994246
		Standard Error	0.131271	0.110135	0.0898822	0.142914	0.176915	0.18581		Standard Error	0.178206	0.216154	0.219953	0.195425	0.217636	0.22232
			Other-Race Observers
			Caucasian Observers								Asian Observers
			Colour Images			Silhouette Images					Colour Images			Silhouette Images
			Female Target - Male Target								Female Target - Male Target
			25% PTP	50% PTP	75% PTP	25% PTP	50% PTP	75% PTP			25% PTP	50% PTP	75% PTP	25% PTP	50% PTP	75% PTP
	Female Observers	41	1.72857	1.80948	2.29383	1.64888	1.47123	2.20903	Female Observers	61	1.31667	0.608339	0.746886	0.883471	0.785738	0.397675
		42	-0.823905	-0.0937903	0.0927009	-1.64169	-1.52825	-1.81057		62	-0.372427	0.2071	1.44305	-0.348976	0.101944	0.321177
		43	-0.699175	-0.715439	-0.72757	-1.07254	-0.491617	-1.61978		63	-1.03075	-0.720994	-0.378985	-2.28224	-2.02791	-0.39112
		44	0.808659	0.278364	0.255681	0.490433	0.531542	0.58978		64	-0.456768	-0.834734	-0.670598	0.62721	0.287082	-0.0981737
		45	0.313199	0.354638	0.228141	0.0811019	0.429178	0.0134379		65	0.346039	0.410272	0.444593	-0.57609	-0.224614	-0.0802684
		46	0.192623	-0.207873	0.0179261	0.950564	0.989037	0.267016		66	1.78151	1.10595	-0.750806	2.27261	1.0076	1.24108
		47	-0.876888	-0.352883	1.07039	0.386895	0.237125	-0.0101615		67	-0.041273	-0.413303	-0.373893	0.520451	0.585708	0.496875
		48	-0.702171	-0.495474	0.556459	0.696102	0.682059	0.609281		68	0.315205	0.135527	0.384175	-0.0287916	-0.0216156	0.328361
		49	0.0801732	0.645038	1.19268	-0.543052	-0.105116	-0.18169		69	0.664034	0.464488	0.297303	0.112042	0.246915	-1.43521
		50	-0.258752	-0.684658	-0.317341	0.301237	0.141115	0.438781		70	1.56927	1.39132	1.17823	0.272555	0.431875	-0.0708256
	Male Observers	51	-0.969912	-0.984224	-0.380033	0.185469	0.803778	0.998815	Male Observers	71	-0.0542733	0.344657	-0.286098	-0.659378	-0.529428	-0.535852
		52	0.337403	0.390838	-0.112474	0.0723505	-0.0850953	-0.56488		72	0.0848477	0.668278	0.897375	-0.749087	-0.450652	-1.02286
		53	-0.16905	-0.142996	0.42128	-0.233235	-0.0421211	0.93572		73	-1.09445	-0.360889	-0.553956	0.165698	-0.184574	-0.090183
		54	-0.616996	-0.500153	-0.503211	0.854403	0.534308	0.605993		74	-0.157188	0.243658	0.375615	0.147161	-0.569182	0.17169
		55	-0.0960239	0.286945	0.312479	-0.1075	0.270195	0.182644		75	-0.311489	0.105058	0.14487	0.202519	0.0638069	0.314671
		56	0.441129	-0.297795	-0.0260294	0.339268	0.374522	1.01171		76	0.504319	-0.297021	0.11761	0.665796	0.239267	1.09811
		57	-0.669127	0.416854	-0.384582	0.951459	1.49345	1.00202		77	0.223152	-0.513443	-0.367741	-0.0461504	-0.115725	-0.651207
		58	-0.400546	-1.0818	-0.654096	0.819968	0.479448	0.467124		78	0.834209	1.98248	1.62089	1.30203	2.46484	2.11223
		59	-0.234148	-0.280931	-0.0408165	-0.024753	-0.768943	-0.171802		79	-1.4067	-1.31964	-0.844905	0.317044	0.0216378	0.449103
		60	-0.360663	-0.547395	-0.221457	1.03004	0.26066	0.746458		80	-0.335492	-0.763386	-0.229913	0.277486	0.318119	-2.09585
	Group Statistics	Mean	-0.14878	-0.110163	0.153698	0.25927	0.283825	0.285946	Group Statistics	Mean	0.118922	0.122186	0.159685	0.153768	0.121541	0.0229712
		Standard Deviation	0.660865	0.662497	0.715837	0.760206	0.703422	0.905769		Standard Deviation	0.845415	0.80901	0.730829	0.897097	0.83594	0.932889
		Standard Error	0.147774	0.148139	0.160066	0.169987	0.15729	0.202536		Standard Error	0.189041	0.1809	0.163418	0.200597	0.186922	0.2086
				Contrast Coefficients
				1000ms Presentation Duration
				Own-Race Observers												Other-Race Observers
				Caucasian Observers						Asian Observers						Caucasian Observers						Asian Observers
				Colour Images			Silhouette Images			Colour Images			Silhouette Images			Colour Images			Silhouette Images			Colour Images			Silhouette Images
				Female Target - Male Target			Female Target - Male Target			Female Target - Male Target			Female Target - Male Target			Female Target - Male Target			Female Target - Male Target			Female Target - Male Target			Female Target - Male Target
				25% PTP	50% PTP	75% PTP	25% PTP	50% PTP	75% PTP	25% PTP	50% PTP	75% PTP	25% PTP	50% PTP	75% PTP	25% PTP	50% PTP	75% PTP	25% PTP	50% PTP	75% PTP	25% PTP	50% PTP	75% PTP	25% PTP	50% PTP	75% PTP
	Planned Orthogonal Contrast	Caucasian observers, own-raced vs. other-raced colour hands		0	-1	0	0	0	0	0	0	0	0	0	0	0	1	0	0	0	0	0	0	0	0	0	0
		Caucasian observers, own-raced vs. other-raced silhoutte hands		0	0	0	0	-1	0	0	0	0	0	0	0	0	0	0	0	1	0	0	0	0	0	0	0
		Asian observers, own-raced vs. other-raced colour hands		0	0	0	0	0	0	0	-1	0	0	0	0	0	0	0	0	0	0	0	1	0	0	0	0
		Asian observers, own-raced vs. other-raced silhoutte hands		0	0	0	0	0	0	0	0	0	0	-1	0	0	0	0	0	0	0	0	0	0	0	1	0
							Single-sample F-Tests Summary (H0: M = μ = 0)
							SS	df		t	F	p	d
								Effect	Error
	1000ms Presentation Duration		Own-Race Observers		Colour Images		22.4153	1	39	1.68423	2.83662	0.100126	0.2663
					Silhouette Images		30.8051	1	39	2.7809	7.73338	0.00830505	0.439698
			Other-Race Observers		Colour Images		21.3144	1	39	0.0514303	0.00264508	0.959245	0.00813185
					Silhouette Images		22.9417	1	39	1.67135	2.79341	0.102659	0.264264

## Sheet: Within-group analyses
	S2 Dataset. Data and analyses pertaining to Experiment 1. Between- and within-group analyses are shown on separate worksheets.
	© Copyright 2015 Gaetano, van der Zwan, Oxner, Hayward, Doring, Blair, and Brooks.
				Mean Standardised Criteria (c)
				1000ms Presentation Duration
				Own-Race Observers														Other-Race Observers
				Colour Images						Silhouette Images								Colour Images						Silhouette Images
				Female Target			Male Target			Female Target			Male Target					Female Target			Male Target			Female Target			Male Target
				25% PTP	50% PTP	75% PTP	25% PTP	50% PTP	75% PTP	25% PTP	50% PTP	75% PTP	25% PTP	50% PTP	75% PTP			25% PTP	50% PTP	75% PTP	25% PTP	50% PTP	75% PTP	25% PTP	50% PTP	75% PTP	25% PTP	50% PTP	75% PTP
	Caucasian Observers	Female Observers	1	0.0993804	-0.378466	-0.340022	-0.109348	0.172248	-0.216126	0.216204	-0.34241	0.363718	-0.498293	-0.221149	-0.669593	Female Observers	41	0.631989	0.514102	0.541458	-1.09658	-1.29537	-1.75238	0.713157	0.547484	0.892631	-0.935725	-0.92375	-1.3164
			2	0.0797983	0.311911	-0.0430205	0.025782	-0.0468366	-0.286074	-0.0249969	-0.372552	-0.636174	0.130675	0.297589	0.38459		42	-0.399725	-0.0937903	0.294137	0.424181	5.55112e-17	0.201436	-0.140601	-0.562341	-0.151643	1.50109	0.965907	1.65892
			3	0.556856	0.470428	0.673821	-0.159425	-0.282631	-0.406827	0.997335	0.581234	0.67819	0.0731513	-0.790049	0.190828		43	-0.504191	-0.15861	-0.298857	0.194984	0.556829	0.428712	-0.652437	-0.313363	-0.464621	0.420108	0.178253	1.15516
			4	0.205447	0.430509	0.212766	-0.565361	-0.40174	-0.0411229	-0.010372	0.111801	0.410746	-0.368188	-0.220374	0.145509		44	0.184789	0.221511	0.0886901	-0.623869	-0.056854	-0.166991	0.150471	0.178253	0.269637	-0.339963	-0.353289	-0.320143
			5	0.295419	0.0663674	0.190943	-0.399725	-0.0750446	-0.379773	0.168856	0.281945	0.406235	-1.05284	-0.859442	-0.882953		45	0.184789	0.0427265	0.334937	-0.12841	-0.311911	0.106796	-0.0384558	0.0960992	0.0960992	-0.119558	-0.333078	0.0826613
			6	0.662258	0.210262	0.137836	-0.00806337	-0.59786	-0.407112	0.737203	-0.0640263	0.106471	-0.148029	-0.556751	-0.352206		46	-0.736615	-0.0492626	0.368188	-0.929239	0.15861	0.350262	-0.45728	0.505326	8.32667e-17	-1.40784	-0.483711	-0.267016
			7	-5.55112e-17	0.025782	0.652437	-0.0241126	0.301987	-0.276916	0.21668	0.432548	0.518916	-0.706876	-0.687698	-1.60119		47	-1.01953	-0.586251	0.771536	-0.142639	-0.233368	-0.298857	0.113835	0.150725	-0.00602883	-0.273059	-0.0864004	0.00413264
			8	0.0537612	-0.556829	0.109348	-0.410981	-0.0468366	-0.070892	0.340529	0.246847	0.370204	-0.272456	-0.131417	-0.142086		48	-0.535179	-0.15861	0.599162	0.166991	0.336864	0.0427033	0.210571	0.682059	0.906995	-0.485531	0	0.297713
			9	-0.0331461	-0.101756	0.329732	-1.11022e-16	-0.219965	-0.269637	0.472712	0.682602	1.32366	-0.981626	-0.28001	-0.269637		49	-0.556001	0.294101	0.215364	-0.636174	-0.350936	-0.977318	-0.669725	0.0684222	0.210621	-0.126674	0.173538	0.392311
		Male Observers	10	0.304185	-0.0679619	0.142494	-0.281604	-0.393339	-0.0537612	0.625774	0.750543	0.779043	-0.143381	-0.238271	-0.580588		50	-0.0481803	-0.150354	-0.0477043	0.210571	0.534304	0.269637	0.301237	0.311463	0.0848477	0	0.170347	-0.353933
			11	0.0707158	0.498625	-0.0426962	-0.746544	-0.872358	-0.182171	-0.0522062	-0.0433937	-0.192738	0.194231	0.343551	0.411934	Male Observers	51	-0.486265	-0.282631	-0.00982917	0.483647	0.701594	0.370204	0.0334183	0.54872	0.96424	-0.152051	-0.255057	-0.0345757
			12	0.0755024	0.170661	0.257637	-0.251415	0.0320729	0.0960992	0.344119	0.0698551	0.477903	-0.173538	-0.047775	-0.0364839		52	-0.352043	0.0488007	-0.348965	-0.689446	-0.342037	-0.236491	-0.685392	-0.295716	-0.704812	-0.757743	-0.210621	-0.139932
			13	-0.0676108	-0.522493	-0.247239	-0.0248477	-0.408618	-0.0533959	0.273059	-0.218627	0.125357	-0.268146	0.290759	-0.434254		53	-0.0597025	-0.0438899	0.184789	0.109348	0.0991062	-0.236491	-0.0329135	-0.083947	0.0408	0.200321	-0.0418259	-0.89492
			14	0.327555	0.141848	-0.0289876	-0.0651112	-0.324671	-0.51356	0.25719	-0.236979	-0.143356	0.363068	-0.125773	-0.112746		54	-0.663206	-0.297589	-0.407112	-0.0462095	0.202564	0.0960992	0.143356	0.269637	0.605993	-0.711047	-0.264671	5.55112e-17
			15	-0.155802	-0.0616643	0.070959	-0.297995	-0.105058	0.156768	-0.201436	-0.299311	-0.496645	0.236395	0.432548	-0.111681		55	-0.350394	0.0872836	-0.143356	-0.25437	-0.199662	-0.455835	-0.688088	0.0515396	-0.145509	-0.580588	-0.218656	-0.328152
			16	-0.950638	5.55112e-17	-0.119678	0.921783	0.441885	0.399725	-0.0597025	0.37411	-0.05628	-0.174459	-0.699074	0.126281		56	0.222657	-0.11422	0.00247047	-0.218472	0.183575	0.0284998	0.197402	0.159158	0.628344	-0.141866	-0.215364	-0.383365
			17	0.122728	-0.224263	-0.0166896	-0.516717	-0.259757	0.255468	0.597212	-0.353308	0.132763	-0.146691	0.562265	0.201436		57	-0.140035	0.337245	0.191583	0.529092	-0.079609	0.576165	0.428966	0.640472	0.648727	-0.522493	-0.852975	-0.353289
			18	0.163305	-0.15861	0.25437	-0.0875054	-0.446487	-0.372427	0.506576	0.425548	0.742897	-1.1939	-0.895416	-0.879872		58	-0.740568	-0.399195	-0.18951	-0.340022	0.682602	0.464587	0.518916	0.0616643	0.353289	-0.301051	-0.417784	-0.113835
			19	0.142766	0.225565	0.273059	-0.641259	-0.399764	-0.129773	0.0655471	-0.0866249	0.0739936	0.543516	0.929605	0.506684		59	-0.147219	-0.0481215	0.142237	0.086929	0.232809	0.183053	0.72421	-0.0755346	0.32675	0.748963	0.693409	0.498552
			20	0.26876	0.178253	0.241608	-0.0999212	-0.16349	-0.27516	-0.0681111	-0.128522	-0.0323105	0.346069	-0.0864004	-0.213921		60	-0.420811	-0.227516	-0.158594	-0.0601476	0.319879	0.0628626	0.387864	0.342341	0.444165	-0.642171	0.0816813	-0.302293
	Asian Observers	Female Observers	21	-0.0651112	0.11652	0.305869	0.0993804	0.294137	0.0301815	0.63312	0.846436	0.811144	-0.625241	-0.322131	-0.342037	Female Observers	61	0.590228	0.313363	0.4543	-0.726445	-0.294975	-0.292586	0.226934	0.296022	-0.11979	-0.656537	-0.489716	-0.517465
			22	0.484301	0.255057	-0.294137	-0.213357	-0.153301	0.340022	0.121881	-0.178046	0.010372	0.0437761	-0.267541	0.145509		62	-0.184789	-0.368872	0.074772	0.187638	-0.575972	-1.36828	-0.0117315	-0.0447471	0.213357	0.337245	-0.146691	-0.10782
			23	-0.117502	0.205447	8.32667e-17	0.520314	0.269637	0.305869	0.311463	0.49063	8.32667e-17	0.503759	-0.178253	-0.0848477		63	-0.736615	-0.363957	-0.378985	0.294137	0.357037	5.55112e-17	-0.781157	-1.06201	-0.420108	1.50109	0.965907	-0.0289876
			24	-0.294137	-0.101756	-0.166991	-0.0301815	0.336864	8.32667e-17	-0.209847	0.215364	0.318078	-0.378985	-0.255057	-0.63312		64	-0.196521	-0.143943	-0.101284	0.260247	0.690791	0.569313	0.063566	0.175262	0.118506	-0.563644	-0.11182	0.21668
			25	0.165002	0.708717	1.38217	-0.824145	-0.442426	-0.255681	1.04361	0.904521	1.47531	-1.02886	-1.00473	-0.0783942		65	0.0345757	0.256971	0.301237	-0.311463	-0.153301	-0.143356	-0.580222	-0.308561	-0.0783181	-0.00413264	-0.083947	0.00195026
			26	0.260467	0.639333	0.299045	-0.145509	-0.141115	-0.0774399	-0.100422	-0.0663674	0.158271	0.030988	0.499897	0.196521		66	0.953534	0.605943	-1.27978	-0.82798	-0.50001	-0.528972	1.54064	0.591158	0.503639	-0.731971	-0.416437	-0.737444
			27	-0.173031	-0.535179	-0.18951	0.194984	0.460884	0.0960992	-0.0597025	-0.0177744	-0.204526	-0.0848477	-0.322131	0.100422		67	-0.0981737	-0.32254	-0.236057	-0.0569007	0.0907623	0.137836	0.0317733	0.384651	-0.0760787	-0.488678	-0.201057	-0.572953
			28	-0.307712	0.156301	0.25719	-0.738439	-0.250463	0.392228	-0.495562	-0.378891	0.297535	-0.0597025	-0.115715	0.208731		68	0.16241	0.135527	0.210637	-0.152794	5.55112e-17	-0.173538	-0.216904	-0.0634415	0.159861	-0.188112	-0.0418259	-0.168499
			29	-0.798912	-0.537344	-0.540915	-0.0134645	0.868443	0.17876	-0.702758	-0.537344	-0.536286	0.0848477	0.2622	0.606138		69	0.206754	0.201305	0.309034	-0.45728	-0.263184	0.0117315	0.129773	0.329467	-1.32026	0.0177311	0.0825519	0.114953
		Male Observers	30	-0.13857	-0.28001	-0.189059	-0.51356	-0.141115	-0.130675	-0.452164	-0.00299531	-0.461934	-0.020151	-0.472335	0.0285677		70	0.956789	0.708717	0.469512	-0.612478	-0.682602	-0.708717	0.197487	0.385038	-0.387864	-0.0750683	-0.0468366	-0.317039
			31	-0.273644	0.0344074	-0.0822497	-0.201436	-0.421549	-0.254244	-0.498552	-0.758055	-0.404422	0.119678	-0.167883	-0.258025	Male Observers	71	-0.311463	-0.0442164	-0.395819	-0.25719	-0.388874	-0.109721	-0.389741	-0.217965	-0.128969	0.269637	0.311463	0.406883
			32	-0.794319	-1.23425	-0.24657	0.709415	0.682602	1.35265	0.597212	0.438136	0.285219	0.0289876	-0.353289	0.213357		72	8.32667e-17	0.220374	0.434738	-0.0848477	-0.447904	-0.462636	-0.168499	-0.322131	-0.63312	0.580588	0.128522	0.389741
			33	0.150471	0.525537	0.504191	-0.0384558	0.0918528	0.243923	0.197487	0.311463	0.32539	-0.173538	-0.521284	-0.151643		73	-1.04691	-0.376472	-0.457016	0.0475402	-0.0155827	0.0969392	-0.320143	-0.114676	-0.294998	-0.485841	0.069898	-0.204815
			34	0.0960992	5.55112e-17	-0.219365	-0.074772	0.180589	-0.219365	0.05628	0.0421211	-0.173538	0.387864	5.55112e-17	0.0568184		74	-0.126674	-0.0482947	0.0409858	0.030514	-0.291952	-0.334629	0.0390578	-0.680803	0.0450162	-0.108103	-0.111622	-0.126674
			35	0.652146	1.28091	1.54303	-1.75238	-1.47234	-1.50845	0.255681	1.55773	1.8708	-1.94753	-2.11395	-1.75548		75	0.0482793	0.105058	0.327923	0.359768	8.32667e-17	0.183053	0.100869	0.245926	0.0767216	-0.10165	0.182119	-0.237949
			36	0.205447	0.313363	0.190162	-0.32539	-0.0960992	0.322705	0.0848477	0.0678799	0.397336	-0.461715	-0.59261	-0.879824		76	0.0695809	-0.212173	0.229291	-0.434738	0.0848477	0.111681	0.241616	0.018893	0.677297	-0.424181	-0.220374	-0.420811
			37	-0.134575	0.128522	0.45728	-0.410981	-0.544831	-0.0936287	0.184248	0.25719	0.541458	-1.2224	-0.438136	-0.0323105		77	0.0426962	-0.227516	0.155802	-0.180456	0.285927	0.523543	-0.231332	-0.289262	-0.030988	-0.185182	-0.173538	0.620219
			38	-0.370204	-0.0450162	0.814635	-0.136958	-0.418701	5.55112e-17	0.758055	0.420811	0.623869	-0.371025	-0.199662	-0.255681		78	0.340529	1.39132	0.196529	-0.49368	-0.591158	-1.42436	0.72181	1.53244	0.622926	-0.580222	-0.932396	-1.48931
			39	0.255681	0.51356	0.906204	0.561881	0.297021	0.526827	-0.740568	0	-0.236491	-0.373025	-0.0421211	-0.576472		79	-0.100773	-0.353993	-0.526827	1.30593	0.965642	0.318078	0.290873	0.0448212	0.690719	-0.0261704	0.0231834	0.241616
			40	0.166991	0.202564	1.21092	-0.653492	-0.374484	-0.379773	-0.0615063	0.128522	0.126281	-0.965907	-0.49063	-0.130675		80	-0.392311	-0.763386	-0.72181	-0.0568184	0	-0.491898	-0.229406	-0.264671	-2.20193	-0.506891	-0.58279	-0.106077
	Group Statistics		Mean	0.0297532	0.0751213	0.216264	-0.193223	-0.126767	-0.0539166	0.158124	0.138815	0.254412	-0.268859	-0.251966	-0.19856		Mean	-0.143107	-0.00877645	0.0309452	-0.128178	-0.0147881	-0.125746	0.0303443	0.097947	0.0604038	-0.176175	-0.104736	-0.0940548
			Standard Deviation	0.351199	0.427028	0.461351	0.454756	0.426898	0.415785	0.417697	0.444724	0.531836	0.535826	0.518635	0.504213		Standard Deviation	0.462763	0.384945	0.39993	0.460287	0.444124	0.535148	0.46478	0.439817	0.599738	0.571711	0.407347	0.559094
			Standard Error	0.0555295	0.067519	0.072946	0.0719033	0.0674985	0.0657415	0.0660437	0.070317	0.0840906	0.0847215	0.0820034	0.079723		Standard Error	0.0731693	0.0608651	0.0632344	0.0727778	0.0702221	0.0846143	0.0734881	0.0695412	0.094827	0.0903954	0.0644073	0.0884005
				Contrast Coefficients
				1000ms Presentation Duration
				Own-Race Observers
				Colour Images						Silhouette Images
				Female Target			Male Target			Female Target			Male Target
				25% PTP	50% PTP	75% PTP	25% PTP	50% PTP	75% PTP	25% PTP	50% PTP	75% PTP	25% PTP	50% PTP	75% PTP
	Planned Orthogonal Contrast	Linear		0	0	0	0	0	0	-1	0	1	0	0	0
		Quadratic		0	0	0	0	0	0	-1	2	-1	0	0	0
		Linear		0	0	0	0	0	0	0	0	0	-1	0	1
		Quadratic		0	0	0	0	0	0	0	0	0	-1	2	-1
				Other-Race Observers
		Linear		0	0	0	0	0	0	-1	0	1	0	0	0
		Quadratic		0	0	0	0	0	0	-1	2	-1	0	0	0
		Linear		0	0	0	0	0	0	0	0	0	-1	0	1
		Quadratic		0	0	0	0	0	0	0	0	0	-1	2	-1
										Planned Analysis of Variance Summary
										SS	df	MS	F	p	ηp2
	1000ms Presentation Duration	Own-Race Observers		Silhouette Images		Female Target	Linear		Effect	0.185	1	0.185	2.113	0.154053	0.0512749
									Error	3.423	39	0.088
							Quadratic		Effect	0.121	1	0.121	2.276	0.13945	0.055
									Error	2.079	39	0.053
						Male Target	Linear		Effect	0.099	1	0.099	1.055	0.310687	0.0263859
									Error	3.653	39	0.094
							Quadratic		Effect	0.009	1	0.009	0.107	0.745335	0.00278121
									Error	3.227	39	0.083
		Other-Race Observers		Silhouette Images		Female Target	Linear		Effect	0.018	1	0.018	0.116	0.735242	0.00294118
									Error	6.102	39	0.156
							Quadratic		Effect	0.074	1	0.074	0.692	0.41055	0.0174941
									Error	4.156	39	0.107
						Male Target	Linear		Effect	0.135	1	0.135	1.008	0.321571	0.0252195
									Error	5.218	39	0.134
							Quadratic		Effect	0.025	1	0.025	0.482	0.491633	0.0124069
									Error	1.99	39	0.051
								Single-sample F-Tests Summary (H0: M = μ = 0)
								SS	df		t	F	p	d
									Effect	Error
	1000ms Presentation Duration	Own-Race Observers		Silhouette Images		Female Target	25% PTP	17.5516	1	39	-1.03028	1.06147	0.309228	0.162901
							50% PTP	9.80803	1	39	-3.02996	9.18064	0.00432688	0.479078
							75% PTP	17.8134	1	39	-1.28555	1.65264	0.206182	0.203263
						Male Target	25% PTP	11.9023	1	39	4.44559	19.7633	7.07163e-05	-0.702909
							50% PTP	15.7306	1	39	2.84225	8.07841	0.00709081	-0.4494
							75% PTP	10.1386	1	39	3.47577	12.081	0.00126484	-0.549567
		Other-Race Observers		Silhouette Images		Female Target	25% PTP	6.80435	1	39	-2.39424	5.73238	0.0215599	0.378562
							50% PTP	7.71339	1	39	-1.97414	3.89721	0.0554792	0.312138
							75% PTP	11.0311	1	39	-3.02545	9.15333	0.00437931	0.478365
						Male Target	25% PTP	11.1973	1	39	3.17344	10.0707	0.00293661	-0.501765
							50% PTP	10.4903	1	39	3.07263	9.44105	0.00385917	-0.485825
							75% PTP	9.91499	1	39	2.49062	6.20319	0.0171181	-0.393802
