# Supplementary material for: Converging Evidence of Ubiquitous Male Bias in Human Sex Perception
Source: PLoS One. 2016 Feb 9;11(2):e0148623. doi: 10.1371/journal.pone.0148623 (PMC4747496; doi:10.1371/journal.pone.0148623)
Supplement: S3 Dataset — Between- and within-group analyses are shown on separate worksheets. (XLSX) [file pone.0148623.s003.xlsx]

## Sheet: Between-group analyses
	S3 Dataset. Data and analyses pertaining to Experiment 2. Between- and within-group analyses are shown on separate worksheets.
	© Copyright 2015 Gaetano, van der Zwan, Oxner, Hayward, Doring, Blair, and Brooks.
			Mean Absolute 'Male Bias' (cA = cfemale - cmale)
			125ms Presentation Duration
			Own-Race Observers
			Caucasian Observers								Asian Observers
			Colour Images			Silhouette Images					Colour Images			Silhouette Images
			Female Target - Male Target								Female Target - Male Target
			25% PTP	50% PTP	75% PTP	25% PTP	50% PTP	75% PTP			25% PTP	50% PTP	75% PTP	25% PTP	50% PTP	75% PTP
	Female Observers	81	-0.761339	-0.148597	-0.0895891	0.264894	-0.157463	0.348792	Female Observers	101	0.501211	0.470766	0.174459	-0.159985	-0.840549	-1.12448
		82	-0.00320937	-1.14538	-1.36102	0.507185	0.78262	0.221271		102	-1.02613	-0.667971	-0.372961	0.575285	1.02683	1.40285
		83	0.105066	0.160644	0.315605	-0.312943	0.318637	-0.0841784		103	0.135927	-0.309727	-0.443783	0.0211014	0.299116	0.39406
		84	0.18338	0.781467	0.0749603	0.104948	-0.375075	0.266365		104	-0.204948	0.241826	-0.196521	0.0375331	-0.0615016	0.155606
		85	0.236516	0.94674	0.495716	-0.828727	-0.611928	-0.441207		105	-0.587376	0.215594	0.0356546	1.0469	0.931654	1.20499
		86	-0.139032	0.257299	-0.267214	1.44028	0.962868	1.76483		106	0.959129	0.964294	0.426848	0.296193	0.517656	0.268968
		87	-1.38713	-1.8665	-1.32421	-0.088216	0.0584287	-0.672963		107	1.01844	1.61417	-0.355787	-0.0225585	0.178253	0.446509
		88	-0.0494839	-0.0636003	-0.200947	1.79708	1.78626	1.49722		108	-1.32205	-1.82322	-1.37045	-0.995719	-1.73874	-2.12366
		89	0.873821	0.543957	0.37808	3.07028	2.66908	2.92683		109	0.261918	0.315629	0.394789	2.33922	2.57575	2.77583
		90	0.94958	0.590426	1.01559	0.621388	0.643816	0.594033		110	0.729556	0.542505	0.330804	0.559593	0.517603	1.52748
		91	0.128198	0.0580825	-0.57897	1.37781	1.27294	0.370921	Male Observers	111	0.589193	1.20522	0.740711	0.383869	0.36653	0.248007
		92	0.253767	-0.829117	-0.463288	0.277043	0.13207	-0.483964		112	-1.93044	-1.43093	-0.497314	2.421	2.50582	0.204948
		93	-0.606527	0.495059	0.518153	-1.76274	-0.455072	0.0644614		113	1.94172	2.41986	1.94551	0.576939	0.531837	0.369456
	Male Observers	94	0.268327	-0.36636	-0.135633	0.64193	0.493257	0.4214		114	0.349086	0.743549	1.43241	1.48144	0.560693	1.31921
		95	-1.18493	-0.595972	-1.52037	0.020969	0.567616	-0.417073		115	-0.0119335	0.503983	0.625363	0.0133165	-0.435759	0.089122
		96	-0.604411	0.2549	0.198115	-0.281454	0.189214	0.056597		116	-0.597718	-0.950796	-1.54702	-0.231453	0.34678	-0.172987
		97	1.24051	0.69563	0.791976	-0.126664	-1.00021	-0.244492		117	-0.927166	-1.31625	-1.7019	3.65147	2.04267	2.47885
		98	-0.734635	-0.599184	-0.734033	0.213514	0.760248	0.70356		118	1.48319	1.2229	2.46684	0.149167	0.724837	0.589683
		99	-0.208091	-0.289451	-0.204087	0.158383	0.844477	0.507436		119	0.926906	0.268661	1.03638	1.28855	1.89108	0.943954
		100	-0.0978156	-0.364133	-0.680167	-0.487211	-0.360617	-1.5505		120	0.127699	-0.0217544	0.115432	-0.135805	0.56481	-0.14455
	Group Statistics	Mean	-0.0768719	-0.0742049	-0.188566	0.330388	0.426058	0.292467	Group Statistics	Mean	0.120811	0.210416	0.161973	0.664803	0.625268	0.542692
		Standard Deviation	0.672572	0.707286	0.703289	1.02502	0.86301	0.957188		Standard Deviation	0.972837	1.06633	1.07165	1.10273	1.05237	1.1054
		Standard Error	0.150392	0.158154	0.15726	0.229202	0.192975	0.214034		Standard Error	0.217533	0.238438	0.239628	0.246577	0.235317	0.247175
			Other-Race Observers
			Caucasian Observers								Asian Observers
			Colour Images			Silhouette Images					Colour Images			Silhouette Images
			Female Target - Male Target								Female Target - Male Target
			25% PTP	50% PTP	75% PTP	25% PTP	50% PTP	75% PTP			25% PTP	50% PTP	75% PTP	25% PTP	50% PTP	75% PTP
	Female Observers	121	0.628453	0.919448	0.849602	2.21862	1.99597	2.22072	Female Observers	141	0.681355	-0.132947	-0.117597	-0.769241	-0.135839	-0.729142
		122	-0.491331	0.534077	0.161856	0.219365	0.956632	1.36528		142	3.51499	3.51847	2.54355	1.86417	1.81492	1.52256
		123	-0.606582	0.144613	-0.407932	1.53744	1.30253	1.6413		143	-0.592821	-0.207095	-0.819865	-0.980286	0.34184	0.0393739
		124	-0.140601	-0.135308	-0.168033	-0.788172	-0.241764	-0.661567		144	-0.621444	0.195472	-0.41408	-0.171797	-1.23339	0.381604
		125	0.63528	0.974341	0.679956	0.996296	0.778701	0.843782		145	0.236108	0.608605	0.768168	-0.873214	-0.846755	-1.26164
		126	-0.476865	0.575829	-0.324779	0.713009	1.10321	0.832127		146	-0.237833	-0.172689	-0.352646	1.30132	1.14096	0.7925
		127	0.576472	2.049	1.54342	-0.580421	0.558321	0.0976102		147	-0.0413553	-0.1164	0.0334104	0.202357	-0.172112	-0.378521
		128	-0.708449	-0.279975	0.0190619	0.253767	0.762848	0.563774		148	-1.18543	-0.858947	-0.62331	-1.06863	-1.69986	-1.92659
		129	0.328319	0.334962	-0.190235	0.613829	0.904981	0.955581		149	1.42507	1.30716	1.0627	-0.17976	0.0624361	-0.257348
		130	-0.574344	-0.184789	0.00610845	0.758085	1.08169	1.88418		150	1.80969	1.9291	1.81562	1.98323	1.26191	1.47947
		131	0.0786476	-0.140506	0.137836	0.499231	0.234121	0.728088	Male Observers	151	0.280878	0.0314657	0.0845879	-0.708238	-0.197462	-1.07278
		132	0.180161	-1.14683	0.105054	2.17248	0.715759	1.96011		152	0.502309	0.126599	-0.128346	0.600913	-0.167894	0.278497
		133	1.19394	0.691713	1.18951	0.707289	0.588131	0.467192		153	0.434738	0.567123	0.400608	-1.36867	0.0108455	-0.117232
		134	0.16857	-0.0737799	0.247557	0.893806	1.55552	0.401949		154	-1.01789	-0.65519	-1.0675	0.207748	-0.21668	-0.718251
		135	-0.384697	-0.8357	-0.54423	1.63604	0.872854	1.91554		155	2.23476	2.00834	2.22019	-0.638256	-0.168237	0.340974
	Male Observers	136	-0.636965	-0.836542	-0.32169	0.491851	0.11554	-0.3027		156	0.16296	0.565683	1.05921	1.13973	1.19753	1.94051
		137	0.449179	0.924695	0.600473	-0.162765	0.669735	-0.210847		157	1.04627	0.648526	0.829633	0.628681	-0.0106566	0.37566
		138	0.125331	-0.119436	-0.425354	0.634088	0.566247	0.570839		158	-1.9951	-1.62138	-1.79406	-1.2322	-2.12359	-1.15786
		139	0.367998	-0.12792	0.455302	1.11089	0.0545685	1.86855		159	-0.211203	0.364857	0.453857	2.37783	1.69065	1.83276
		140	-0.23907	-0.974779	-0.331806	0.893133	-0.666172	0.421836		160	3.47199	2.60257	1.35181	0.351692	1.61021	-0.173538
	Group Statistics	Mean	0.0236723	0.114656	0.164084	0.740893	0.695471	0.878168	Group Statistics	Mean	0.494902	0.535466	0.365298	0.133369	0.107942	0.0595498
		Standard Deviation	0.531732	0.783512	0.56919	0.777227	0.60743	0.835126		Standard Deviation	1.43701	1.22266	1.11221	1.13515	1.09519	1.07033
		Standard Error	0.118899	0.175199	0.127275	0.173793	0.135825	0.18674		Standard Error	0.321325	0.273394	0.248698	0.253827	0.244891	0.239334
				Contrast Coefficients
				125ms Presentation Duration
				Own-Race Observers												Other-Race Observers
				Caucasian Observers						Asian Observers						Caucasian Observers						Asian Observers
				Colour Images			Silhouette Images			Colour Images			Silhouette Images			Colour Images			Silhouette Images			Colour Images			Silhouette Images
				Female Target - Male Target			Female Target - Male Target			Female Target - Male Target			Female Target - Male Target			Female Target - Male Target			Female Target - Male Target			Female Target - Male Target			Female Target - Male Target
				25% PTP	50% PTP	75% PTP	25% PTP	50% PTP	75% PTP	25% PTP	50% PTP	75% PTP	25% PTP	50% PTP	75% PTP	25% PTP	50% PTP	75% PTP	25% PTP	50% PTP	75% PTP	25% PTP	50% PTP	75% PTP	25% PTP	50% PTP	75% PTP
	Planned Orthogonal Contrast	Caucasian observers, own-raced vs. other-raced colour hands		0	-1	0	0	0	0	0	0	0	0	0	0	0	1	0	0	0	0	0	0	0	0	0	0
		Caucasian observers, own-raced vs. other-raced silhoutte hands		0	0	0	0	-1	0	0	0	0	0	0	0	0	0	0	0	1	0	0	0	0	0	0	0
		Asian observers, own-raced vs. other-raced colour hands		0	0	0	0	0	0	0	-1	0	0	0	0	0	0	0	0	0	0	0	1	0	0	0	0
		Asian observers, own-raced vs. other-raced silhoutte hands		0	0	0	0	0	0	0	0	0	0	-1	0	0	0	0	0	0	0	0	0	0	0	1	0
							Single-sample F-Tests Summary (H0: M = μ = 0)
							SS	df		t	F	p	d
								Effect	Error
	125ms Presentation Duration		Own-Race Observers		Colour Images		22.4153	1	39	1.68423	2.83662	0.100126	0.2663
					Silhouette Images		30.8051	1	39	2.7809	7.73338	0.00830505	0.439698
			Other-Race Observers		Colour Images		21.3144	1	39	0.0514303	0.00264508	0.959245	0.00813185
					Silhouette Images		22.9417	1	39	1.67135	2.79341	0.102659	0.264264

## Sheet: Within-group analyses
	S3 Dataset. Data and analyses pertaining to Experiment 2. Between- and within-group analyses are shown on separate worksheets.
	© Copyright 2015 Gaetano, van der Zwan, Oxner, Hayward, Doring, Blair, and Brooks.
				Mean Standardised Criteria (c)
				125ms Presentation Duration
				Own-Race Observers														Other-Race Observers
				Colour Images						Silhouette Images								Colour Images						Silhouette Images
				Female Target			Male Target			Female Target			Male Target					Female Target			Male Target			Female Target			Male Target
				25% PTP	50% PTP	75% PTP	25% PTP	50% PTP	75% PTP	25% PTP	50% PTP	75% PTP	25% PTP	50% PTP	75% PTP			25% PTP	50% PTP	75% PTP	25% PTP	50% PTP	75% PTP	25% PTP	50% PTP	75% PTP	25% PTP	50% PTP	75% PTP
	Caucasian Observers	Female Observers	81	-0.208731	0.180589	0.216279	0.552609	0.329186	0.305869	-0.722043	-0.299311	0.295031	-0.986938	-0.141848	-0.0537612	Female Observers	121	0.56458	0.251201	0.132763	-0.0638734	-0.668247	-0.716838	1.43623	0.928402	1.20477	-0.782386	-1.06757	-1.01595
			82	-0.12949	-0.566063	-0.620455	-0.126281	0.57932	0.740568	-0.0285677	0.208957	-0.0624664	-0.535753	-0.573663	-0.283737		122	-0.569313	0.284049	0.0835657	-0.0779827	-0.250027	-0.07829	-0.547484	0.811123	0.435679	-0.766849	-0.145509	-0.929605
			83	0.0289876	0.143943	0.183053	-0.0760787	-0.0167011	-0.132552	-0.229291	0.297021	0.117258	0.0836517	-0.0216156	0.201436		123	-0.377034	-0.242561	-0.939027	0.229548	-0.387175	-0.531096	0.374683	0.0269727	0.490009	-1.16276	-1.27556	-1.15129
			84	-0.25437	0.142134	-0.144405	-0.437751	-0.639333	-0.219365	-0.206515	-0.164764	0.12949	-0.311463	0.21031	-0.136875		124	-0.229291	-0.25719	-0.115827	-0.0886901	-0.121881	0.0522062	-0.452912	0.0696993	-0.226829	0.33526	0.311463	0.434738
			85	-0.0597025	0.28692	0.121692	-0.296219	-0.65982	-0.374024	-0.441437	-0.630759	-0.540607	0.387289	-0.0188304	-0.0994002		125	0.723971	0.483711	0.309034	0.0886901	-0.49063	-0.370921	-0.253347	-0.173538	-0.173538	-1.24964	-0.952239	-1.01732
			86	-0.25859	0.0665539	-0.251201	-0.119558	-0.190745	0.0160126	0.492304	0.60364	0.569862	-0.947981	-0.359227	-1.19497		126	-0.460175	0.306192	-0.10956	0.0166896	-0.269637	0.215218	-0.188415	0.415025	0.280188	-0.901424	-0.688181	-0.55194
			87	-0.339658	-0.836297	-0.88811	1.04747	1.03021	0.436097	0.00304292	0.0427265	-0.337245	0.0912589	-0.0157021	0.335718		127	-0.0597025	0.767449	0.381318	-0.636174	-1.28155	-1.16211	-0.636174	0.254294	-0.0989185	-0.0557534	-0.304026	-0.196529
			88	-0.176157	0.158702	-0.276221	-0.126674	0.222303	-0.0752743	0.160881	-0.0936676	0.240231	-1.6362	-1.87992	-1.25699		128	-0.541458	-0.126674	-0.109348	0.166991	0.153301	-0.12841	-0.213357	0.126674	0.378985	-0.467124	-0.636174	-0.184789
			89	-1.3989	-0.0960992	-0.113835	-0.792369	-0.591158	-0.631989	-1.94753	-0.902976	-0.340529	-0.184789	-0.447904	-0.40499		129	0.0276613	0.118044	-0.0999212	-0.300658	-0.216919	0.0903142	0.404454	0.537344	0.749617	-0.209375	-0.367637	-0.205965
			90	0.563875	0.217379	0.0826613	-0.309946	-0.326578	-0.295419	1.31791	1.5248	1.17135	-1.75238	-1.14428	-1.75548		130	-0.282963	-8.32667e-17	-0.0951759	0.291381	0.184789	-0.101284	0.81791	0.649147	0.969011	0.0598241	-0.432548	-0.91517
			91	0.618326	0.512471	0.402691	-0.331254	-0.0779547	-0.612903	0.580588	0.611506	0.297119	-0.0408	-0.0323105	-0.296915		131	-0.490666	-0.462636	0.174459	-0.569313	-0.322131	0.0366227	-0.625241	-0.357037	-0.25719	-1.12447	-0.591158	-0.985277
			92	-0.010372	-0.135527	-0.327555	-0.13857	-0.193609	0.251415	0.91517	0.545026	0.0848477	-0.462636	-0.727913	-0.286074		132	-0.30537	-1.25201	0.370204	-0.485531	-0.10518	0.265149	0.420108	0.266642	0.535753	-1.75238	-0.449117	-1.42436
			93	0.05628	-0.680386	-0.901424	-0.197487	0.148732	-0.438136	0.409594	0.201926	-0.657501	0.132552	0.0698551	-0.173538		133	0.0960992	0.141115	0.368556	-1.09784	-0.550598	-0.820956	0.311856	0.247437	0.381318	-0.395433	-0.340695	-0.0858735
		Male Observers	94	0.335884	-0.0294963	-0.142086	0.0675573	0.336864	-0.00645344	0.458164	0.535083	-0.0731162	-0.183766	0.0418259	-0.494516		134	-0.498552	-0.125773	0.294137	-0.667121	-0.051993	0.0465799	0.320143	0.636174	-0.0981737	-0.573663	-0.919342	-0.500122
			95	-0.452654	-0.438136	-0.770749	0.732273	0.157836	0.749617	-0.0768233	0.440942	-0.204526	-0.0977923	-0.126674	0.212547		135	-0.606138	-0.322131	0.174459	-0.221441	0.513569	0.718689	0.127591	0.180589	0.865319	-1.50845	-0.692265	-1.05023
			96	-0.833703	0.0864004	0.013326	-0.229291	-0.168499	-0.184789	0.0585086	0.0836517	-0.139932	0.339963	-0.105563	-0.196529	Male Observers	136	-0.377534	-0.567026	0.172248	0.259432	0.269517	0.493938	-0.162454	-0.253469	-0.204526	-0.654305	-0.36901	0.0981737
			97	0.420108	0.342341	0.0597025	-0.820398	-0.353289	-0.732273	-0.561402	-0.654058	-0.526827	-0.434738	0.346147	-0.282335		137	0.151643	0.567658	0.462636	-0.297535	-0.357037	-0.137836	-0.126281	0.732273	0.518916	0.0364839	0.0625387	0.729764
			98	-0.603864	-0.269146	-0.532627	0.130771	0.330038	0.201407	0.0900062	0.242561	0.502691	-0.123508	-0.517686	-0.200869		138	-0.415479	-0.333078	-0.234411	-0.54081	-0.213642	0.190943	0.0271755	0.285927	0.126674	-0.606912	-0.28032	-0.444165
			99	-0.153195	-0.227734	-0.260467	0.0548963	0.0617174	-0.0563796	-0.00867533	0.644815	0.0522062	-0.167058	-0.199662	-0.45523		139	-0.0214594	-0.716299	0.802842	-0.389457	-0.58838	0.34754	0.19522	-0.779905	1.49662	-0.91567	-0.834474	-0.371927
			100	-0.390794	-0.340753	-0.921783	-0.292979	0.0233797	-0.241616	-0.312833	-0.0753985	-1.75548	0.174378	0.285219	-0.204983		140	-0.0522062	-0.424263	-0.610027	0.186864	0.550516	-0.27822	1.17135	0.385711	0.127699	0.27822	1.05188	-0.294137
	Asian Observers	Female Observers	101	0.457275	0.517603	0.174459	-0.043936	0.0468366	5.55112e-17	0.0629532	0.0803412	-0.387864	0.222938	0.92089	0.736615	Female Observers	141	-0.25437	-0.360463	-0.461715	-0.935725	-0.227516	-0.344119	-0.937741	0.279186	-1.01732	-0.168499	0.415025	-0.288178
			102	-0.885527	-0.372552	-0.509028	0.140601	0.295419	-0.136068	0.25719	0.25719	0.906204	-0.318096	-0.769641	-0.496645		142	1.73755	1.83777	1.74929	-1.77743	-1.6807	-0.794262	0.882953	0.682602	0.096815	-0.981217	-1.13232	-1.42575
			103	-0.0703257	-0.224879	-0.732273	-0.206253	0.0848477	-0.288491	0.0326461	0.0448212	0.0886901	0.0115447	-0.254294	-0.30537		143	-0.604553	-0.298947	-0.737203	-0.0117315	-0.0918528	0.0826613	-0.518916	0.492565	0.212912	0.46137	0.150725	0.173538
			104	-0.645392	0.0157021	-0.353289	-0.440444	-0.226124	-0.156768	-0.622926	-0.420362	-0.636174	-0.660459	-0.35886	-0.79178		144	-0.32539	0.28032	-0.526827	0.296053	0.0848477	-0.112746	-0.381318	-0.636174	-0.282974	-0.209521	0.597212	-0.664579
			105	-0.935979	-0.202564	-0.428966	-0.348603	-0.418157	-0.464621	0.221369	0.150354	0.766849	-0.825536	-0.7813	-0.438136		145	0.0262604	-0.083947	0.25914	-0.209847	-0.692552	-0.509028	-0.249423	-0.311463	-0.742728	0.623791	0.535292	0.518916
			106	0.33526	0.491959	0.491959	-0.623869	-0.472335	0.0651112	0.236491	0.428966	0.297535	-0.0597025	-0.0886901	0.0285677		146	-0.297535	-0.126674	-0.0585086	-0.0597025	0.0460152	0.294137	0.49368	0.699074	0.76447	-0.807636	-0.441885	-0.0280293
			107	0.708717	0.906322	-1.0495	-0.309727	-0.707848	-0.693713	-0.0853892	0.178253	0.190828	-0.0628307	1.66533e-16	-0.255681		147	-0.625241	-0.311872	0.145509	-0.583886	-0.195472	0.112098	0.0278984	-0.255763	0	-0.174459	-0.0836517	0.378521
			108	-0.58978	-1.1145	-0.800488	0.732273	0.708717	0.569961	-0.995719	0	-1.06183	0	1.73874	1.06183		148	-0.612478	-0.420811	0.0301815	0.572953	0.438136	0.653492	-0.841621	-1.47234	-1.0884	0.227008	0.227516	0.838191
			109	0.025782	5.55112e-17	0.22315	-0.236136	-0.315629	-0.171639	1.30593	1.02772	1.68665	-1.03329	-1.54803	-1.08917		149	0.438136	0.418701	0.353289	-0.986938	-0.888461	-0.709415	-0.265149	-0.237283	-0.130675	-0.0853892	-0.299719	0.126674
			110	0.337245	0.322131	-0.21668	-0.392311	-0.220374	-0.547484	0.065655	0.0696993	0.652437	-0.493938	-0.447904	-0.87504		150	0.597212	0.757746	0.749617	-1.21248	-1.17135	-1.06601	0.770749	0.607855	0.173538	-1.21248	-0.654058	-1.30593
		Male Observers	111	0.122069	0.501034	0.201436	-0.467124	-0.704189	-0.539275	0.114942	0.148732	-0.0366674	-0.268927	-0.217798	-0.284674	Male Observers	151	-0.399511	-0.207116	0.0569007	-0.680389	-0.238582	-0.0276872	-0.470955	-0.307293	-0.408024	0.237283	-0.10983	0.664759
			112	-1.38217	-0.492565	-0.722094	0.548273	0.938365	-0.224779	1.24964	1.1145	0.204948	-1.17135	-1.39132	0		152	0.0703257	0.28032	-0.253347	-0.431983	0.15372	-0.125001	0.330306	-0.083947	-0.31347	-0.270607	0.083947	-0.591967
			113	1.16555	1.18561	1.11077	-0.776179	-1.23425	-0.834741	0.0533959	0.269637	0.213357	-0.523543	-0.2622	-0.156099		153	-0.297535	-0.250463	-0.331665	-0.732273	-0.817586	-0.732273	-1.25699	-0.613137	-0.622926	0.111681	-0.623982	-0.505694
			114	-0.149207	-0.064078	0.877022	-0.498293	-0.807627	-0.555386	0.814279	0.342037	0.861938	-0.667162	-0.218656	-0.457275		154	-0.906204	-0.856139	-0.841621	0.111681	-0.200949	0.225882	0.467124	0	-1.0193	0.259376	0.21668	-0.301051
			115	-0.265149	0.220374	0.334937	-0.253216	-0.283609	-0.290426	-0.158271	-0.0794236	0.45728	-0.171588	0.356336	0.368158		155	1.06341	1.29931	1.05449	-1.17135	-0.709032	-1.16571	-0.462636	0.297394	0.750543	0.175619	0.465632	0.409569
			116	-0.509028	-0.866849	-1.16571	0.0886901	0.083947	0.381318	0.0886901	-0.083947	-0.467124	0.320143	-0.430727	-0.294137		156	-0.569313	-0.483711	-0.25719	-0.732273	-1.04939	-1.3164	-0.117258	0.135527	0.322705	-1.25699	-1.06201	-1.6178
			117	-0.381008	-0.582065	-0.201479	0.546158	0.734184	1.50042	1.75075	0.80958	1.84214	-1.90071	-1.23309	-0.636712		157	0.485841	0	0.342037	-0.560432	-0.648526	-0.487596	0.484123	0.210621	0.141249	-0.144558	0.221277	-0.234411
			118	0.921783	0.49063	1.75238	-0.561402	-0.732273	-0.714464	-0.31347	0.683011	0.353289	-0.462636	-0.0418259	-0.236395		158	-0.654681	-1.06159	-0.892631	1.34042	0.55979	0.901424	0.168499	-1.39132	-0.436045	1.4007	0.732273	0.72181
			119	0.363068	0.0650093	0.666488	-0.563838	-0.203651	-0.369895	0.748963	1.30053	0.825407	-0.539586	-0.590545	-0.118547		159	-0.0427033	0.0427265	0.51356	0.168499	-0.322131	0.0597025	0.91517	0.654058	0.965907	-1.46266	-1.0366	-0.866849
			120	0.301237	0.363957	0.409569	0.173538	0.385711	0.294137	-0.406883	0.126674	-0.0848477	-0.271078	-0.438136	0.0597025		160	1.42436	1.10148	0.25719	-2.04763	-1.50109	-1.09463	0.0289876	0.0492626	-0.173538	-0.322705	-1.56095	0
	Group Statistics		Mean	-0.108058	-0.00804815	-0.125221	-0.130027	-0.0761537	-0.111925	0.109282	0.240251	0.137373	-0.388313	-0.285412	-0.280207		Mean	-0.0867452	-0.00883938	0.0640854	-0.346033	-0.3339	-0.200606	0.0367136	0.0947227	0.117353	-0.400418	-0.306984	-0.351506
			Standard Deviation	0.56584	0.4774	0.613896	0.433701	0.499551	0.478718	0.670851	0.501486	0.675836	0.552437	0.635097	0.509868		Standard Deviation	0.580322	0.60943	0.530026	0.630699	0.53359	0.546961	0.588008	0.548346	0.600325	0.671759	0.601634	0.655573
			Standard Error	0.0894672	0.0754836	0.0970654	0.0685742	0.0789859	0.075692	0.106071	0.0792918	0.106859	0.087348	0.100418	0.0806172		Standard Error	0.091757	0.0963593	0.0838044	0.0997222	0.084368	0.0864821	0.0929722	0.0867011	0.0949198	0.106214	0.0951267	0.103655
				Contrast Coefficients
				125ms Presentation Duration
				Own-Race Observers
				Colour Images						Silhouette Images
				Female Target			Male Target			Female Target			Male Target
				25% PTP	50% PTP	75% PTP	25% PTP	50% PTP	75% PTP	25% PTP	50% PTP	75% PTP	25% PTP	50% PTP	75% PTP
	Planned Orthogonal Contrast	Linear		0	0	0	0	0	0	-1	0	1	0	0	0
		Quadratic		0	0	0	0	0	0	-1	2	-1	0	0	0
		Linear		0	0	0	0	0	0	0	0	0	-1	0	1
		Quadratic		0	0	0	0	0	0	0	0	0	-1	2	-1
				Other-Race Observers
		Linear		0	0	0	0	0	0	-1	0	1	0	0	0
		Quadratic		0	0	0	0	0	0	-1	2	-1	0	0	0
		Linear		0	0	0	0	0	0	0	0	0	-1	0	1
		Quadratic		0	0	0	0	0	0	0	0	0	-1	2	-1
										Planned Analysis of Variance Summary
										SS	df	MS	F	p	ηp2
	125ms Presentation Duration	Own-Race Observers		Silhouette Images		Female Target	Linear		Effect	0.016	1	0.016	0.099	0.75471	0.0025794
									Error	6.187	39	0.159
							Quadratic		Effect	0.365	1	0.365	3.599	0.065237	0.0845886
									Error	3.95	39	0.101
						Male Target	Linear		Effect	0.234	1	0.234	2.271	0.139873	0.0550847
									Error	4.014	39	0.103
							Quadratic		Effect	0.064	1	0.064	0.606	0.440996	0.0153957
									Error	4.093	39	1.05
		Other-Race Observers		Silhouette Images		Female Target	Linear		Effect	0.13	1	0.13	0.777	0.383461	0.0195195
									Error	6.53	39	0.167
							Quadratic		Effect	0.008	1	0.008	0.05	0.82423	0.00123096
									Error	6.491	39	0.166
						Male Target	Linear		Effect	0.048	1	0.048	0.511	0.478964	0.012973
									Error	3.652	39	0.094
							Quadratic		Effect	0.127	1	0.127	0.803	0.375696	0.0202004
									Error	6.16	39	0.158
								Single-sample F-Tests Summary (H0: M = μ = 0)
								SS	df		t	F	p	d
									Effect	Error
	125ms Presentation Duration	Own-Race Observers		Silhouette Images		Female Target	25% PTP	13.4844	1	39	-0.394888	0.155936	0.695077	0.0624372
							50% PTP	11.7266	1	39	-1.09252	1.1936	0.281307	0.172743
							75% PTP	14.0552	1	39	-1.23634	1.52854	0.223726	0.195483
						Male Target	25% PTP	17.5991	1	39	3.7699	14.2122	0.000541236	-0.596074
							50% PTP	14.1166	1	39	3.22711	10.4142	0.00253503	-0.51025
							75% PTP	16.7613	1	39	3.3911	11.4996	0.00160662	-0.53618
		Other-Race Observers		Silhouette Images		Female Target	25% PTP	8.42478	1	39	-0.412915	0.170499	0.681931	0.0652875
							50% PTP	7.54413	1	39	-1.40847	1.9838	0.166913	0.222699
							75% PTP	14.0278	1	39	-0.636989	0.405756	0.527853	0.100717
						Male Target	25% PTP	12.7473	1	39	1.94893	3.79834	0.0585228	-0.308153
							50% PTP	6.47134	1	39	1.62616	2.64439	0.111971	-0.257118
							75% PTP	12.1908	1	39	1.06396	1.13202	0.293889	-0.168227
