# Supplementary material for: Converging Evidence of Ubiquitous Male Bias in Human Sex Perception
Source: PLoS One. 2016 Feb 9;11(2):e0148623. doi: 10.1371/journal.pone.0148623 (PMC4747496; doi:10.1371/journal.pone.0148623)
Supplement: S4 Dataset — See Convergent Evidence in main text. (XLSX) [file pone.0148623.s004.xlsx]

## Sheet: Demonstration 1
	S4 Dataset. Additional measures of male bias. See Convergent Evidence in main text.
	© Copyright 2015 Gaetano, van der Zwan, Oxner, Hayward, Doring, Blair, and Brooks.
				Mean Standardised Criterion Scores (c)
				125ms Presentation Duration		1000ms Presentation Duration
				Female Target	Male Target	Female Target	Male Target
		Female Observers	161	0.856139	-1.06159	1.23425	-0.555386
			162	0.811123	-1.12449	0.639333	-0.591158
			163	0.547484	-0.378985	0.205447	-0.567658
			164	-0.131417	-0.67542	8.32667e-17	-0.336864
			165	5.55112e-17	-0.724723	0.470428	-0.293186
			166	-0.148593	0.250463	-0.205447	0.0524938
			167	0.0427265	0.313363	0.243923	0.119754
			168	0.790284	-0.428712	0.470428	-0.336864
			169	0	-0.172248	0.268347	0.172248
			170	0.184789	0.470428	-0.219965	0.243923
			171	-0.329313	0.101756	-0.134575	0.268347
			172	0.141115	-0.243923	0.514102	-0.580196
			173	-0.109348	-0.28001	0.109348	-0.357037
			174	-0.363957	0.750543	-0.666596	0.386586
			175	0.875131	-1.15516	0.488343	-0.623869
			176	-0.294137	0.471439	0.205447	-0.514102
			177	5.55112e-17	-0.269637	0.056854	-0.191429
			178	0.340022	-0.340022	0.0450162	0.109348
			179	0.378576	-0.567658	0.134575	-0.191429
		Male Observers	180	0.0418259	-0.504758	0.293186	0.0492626
			181	0.083947	-0.178253	0.428712	-0.378985
			182	0.210621	-0.877217	-0.428712	-0.525537
			183	0.405783	-0.313363	5.55112e-17	-0.15861
			184	1.39132	-0.904521	1.00473	-0.555386
			185	-0.0468366	0	0.131417	-0.0436739
		Group Statistics	Mean	0.227091	-0.313708	0.211544	-0.215976
			Standard Deviation	0.439749	0.516521	0.410455	0.317233
			Standard Error	0.0897635	0.105435	0.0837837	0.0647548
				Contrast Coefficients
				125ms Presentation Duration		1000ms Presentation Duration
				Female Target	Male Target	Female Target	Male Target
	Planned Orthogonal Contrast	Female vs. Male Target		1	-1	1	-1
		125ms vs. 1000ms Presentation Duration		1	1	-1	-1
		Target Sex × Presentation Duration		1	-1	-1	1
				Contrast Condition Means
				Presentation Duration		Target Sex
				125ms	1000ms	Female	Male
		Female Observers	161	-0.102723	0.339434	1.0452	-0.808486
			162	-0.156682	0.0240874	0.725228	-0.857822
			163	0.0842497	-0.181105	0.376466	-0.473321
			164	-0.403418	-0.168432	-0.0657083	-0.506142
			165	-0.362361	0.0886214	0.235214	-0.508954
			166	0.0509351	-0.0764766	-0.17702	0.151478
			167	0.178045	0.181839	0.143325	0.216559
			168	0.180786	0.0667824	0.630356	-0.382788
			169	-0.086124	0.220298	0.134174	0
			170	0.327609	0.0119789	-0.0175879	0.357176
			171	-0.113778	0.066886	-0.231944	0.185052
			172	-0.0514037	-0.0330467	0.327609	-0.412059
			173	-0.194679	-0.123845	0	-0.318523
			174	0.193293	-0.140005	-0.515276	0.568565
			175	-0.140016	-0.0677634	0.681737	-0.889517
			176	0.0886509	-0.154328	-0.044345	-0.0213317
			177	-0.134818	-0.0672876	0.028427	-0.230533
			178	0	0.077182	0.192519	-0.115337
			179	-0.0945411	-0.028427	0.256575	-0.379543
		Male Observers	180	-0.231466	0.171224	0.167506	-0.227748
			181	-0.0471531	0.0248638	0.25633	-0.278619
			182	-0.333298	-0.477124	-0.109046	-0.701377
			183	0.0462096	-0.0793052	0.202891	-0.235987
			184	0.243399	0.224673	1.19803	-0.729954
			185	-0.0234183	0.0438714	0.04229	-0.0218369
		Group Statistics	Mean	-0.0433082	-0.00221618	0.219318	-0.264842
			Standard Deviation	0.187675	0.167485	0.390818	0.38517
			Standard Error	0.038309	0.0341876	0.0797755	0.0786226
				Planned Analysis of Variance Summary
				SS	df	MS	F	p	ηp2
	Female vs. Male Target		Effect	5.86	1	5.86	11.171	0.00271603	0.317615
			Error	12.59	24	0.525
	125ms vs. 1000ms Presentation Duration		Effect	0.042	1	0.042	0.863	0.36215	0.0345111
			Error	1.175	24	0.049
	Target Sex × Presentation Duration		Effect	0.08	1	0.08	1.026	0.321204	0.0408998
			Error	1.876	24	0.078

## Sheet: Demonstration 2
	S4 Dataset. Additional measures of male bias. See Convergent Evidence in main text.
	© Copyright 2015 Gaetano, van der Zwan, Oxner, Hayward, Doring, Blair, and Brooks.
				Mean Proportion 'Androgynous' Response
				125ms Presentation Duration		250ms Presentation Duration		500ms Presentation Duration		1000ms Presentation Duration
				Female Stimuli	Male Stimuli	Female Stimuli	Male Stimuli	Female Stimuli	Male Stimuli	Female Stimuli	Male Stimuli
		Female Observers	186	0.333333	0.3	0.3	0.233333	0.4	0.2	0.366667	0.1
			187	0.433333	0.1	0.366667	0.0333333	0.233333	0.1	0.2	0.0666667
			188	0.466667	0.266667	0.5	0.266667	0.266667	0.266667	0.466667	0.2
			189	0.366667	0.233333	0.666667	0.333333	0.5	0.233333	0.366667	0.233333
			190	0.166667	0.666667	0.533333	0.666667	0.6	0.7	0.6	0.833333
			191	0.6	0.333333	0.733333	0.333333	0.466667	0.3	0.433333	0.3
			192	0.466667	0.2	0.633333	0.466667	0.0333333	0.0333333	0.633333	0.3
			193	0.466667	0.5	0.5	0.733333	0.533333	0.733333	0.533333	0.6
			194	0.5	0.566667	0.533333	0.666667	0.533333	0.5	0.533333	0.466667
			195	0.466667	0.4	0.3	0.433333	0.366667	0.366667	0.4	0.433333
			196	0.533333	0.2	0.733333	0.366667	0.633333	0.133333	0.566667	0.266667
			197	0.566667	0.766667	0.466667	0.766667	0.533333	0.833333	0.633333	0.7
			198	0.5	0.333333	0.466667	0.233333	0.333333	0.3	0.4	0.3
			199	0.4	0.166667	0.233333	0.266667	0.333333	0.166667	0.433333	0.2
			200	0.3	0.133333	0.1	0.233333	0.633333	0.8	0.233333	0.166667
			201	0.433333	0.466667	0.633333	0.5	0.233333	0.233333	0.6	0.4
			202	0.266667	0.233333	0.633333	0.233333	0.266667	0.2	0.666667	0.2
			203	0.8	0.433333	0.666667	0.6	0.533333	0.466667	0.433333	0.366667
			204	0.466667	0.266667	0.5	0.2	0.566667	0.166667	0.6	0.2
			205	0.733333	0.933333	0.466667	0.766667	0.766667	0.966667	0.633333	0.866667
			206	0.233333	0.433333	0.333333	0.333333	0.233333	0.433333	0.366667	0.366667
			207	0.466667	0.333333	0.466667	0.366667	0.366667	0.433333	0.366667	0.466667
			208	0.766667	0.766667	0.666667	0.766667	0.633333	0.8	0.533333	0.533333
			209	0.1	0.266667	0.433333	0.333333	0.166667	0.233333	0.3	0.233333
			210	0.733333	0.4	0.633333	0.233333	0.5	0.4	0.5	0.366667
			211	0.166667	0.1	0.2	0.133333	0.166667	0.1	0.2	0.1
			212	0.366667	0.566667	0.533333	0.533333	0.566667	0.366667	0.566667	0.5
			213	0.466667	0.366667	0.433333	0.266667	0.6	0.166667	0.5	0.233333
			214	0.833333	0.733333	0.6	0.433333	0.766667	0.7	0.6	0.6
			215	0.266667	0.333333	0.433333	0.233333	0.366667	0.366667	0.5	0.233333
			216	0.533333	0.433333	0.666667	0.5	0.633333	0.566667	0.633333	0.6
			217	0.733333	0.2	0.7	0.166667	0.7	0.3	0.6	0.233333
			218	0.566667	0.566667	0.3	0.533333	0.5	0.5	0.333333	0.4
		Male Observers	219	0.566667	0.3	0.466667	0.3	0.533333	0.333333	0.433333	0.4
			220	0.5	0.2	0.4	0.0666667	0.366667	0.2	0.3	0.233333
			221	0.7	0.433333	0.433333	0.366667	0.866667	0.533333	0.7	0.366667
			222	0.466667	0.8	0.666667	0.733333	0.5	0.9	0.566667	0.9
			223	0	0.0666667	0.1	0	0.0666667	0.1	0.166667	0
			224	0.666667	0.8	0.5	0.733333	0.5	0.666667	0.633333	0.766667
			225	0.266667	0.233333	0.333333	0.233333	0.366667	0.2	0.233333	0.2
			226	0.533333	0.5	0.566667	0.4	0.466667	0.566667	0.3	0.633333
			227	0.6	0.533333	0.5	0.533333	0.5	0.466667	0.566667	0.2
			228	0.433333	0.8	0.666667	0.7	0.733333	0.866667	0.733333	0.733333
			229	0.533333	0.2	0.433333	0.233333	0.166667	0.2	0.333333	0.166667
		Group Statistics	Mean	0.47197	0.406061	0.487121	0.39697	0.455303	0.411364	0.470455	0.378788
			Standard Deviation	0.187317	0.222886	0.160622	0.213839	0.193291	0.252219	0.149628	0.226317
			Standard Error	0.0285655	0.0339898	0.0244946	0.0326101	0.0294766	0.0384631	0.022818	0.0345129
				Contrast Coefficients
				125ms Presentation Duration		250ms Presentation Duration		500ms Presentation Duration		1000ms Presentation Duration
				Female Stimuli	Male Stimuli	Female Stimuli	Male Stimuli	Female Stimuli	Male Stimuli	Female Stimuli	Male Stimuli
	Planned Orthogonal Contrast	Female Stimuli, Linear Trend of Presentation Duration		3	0	1	0	-1	0	-3	0
		Male Stimuli, Linear Trend of Presentation Duration		0	3	0	1	0	-1	0	-3
		Female Stimuli vs. Male Stimuli		1	-1	1	-1	1	-1	1	-1
				Marginal Means
				Presentation Duration				Stimulus Sex
				125ms	250ms	500ms	1000ms	Female	Male
		Female Observers	186	0.316667	0.266667	0.3	0.233333	0.35	0.208333
			187	0.266667	0.2	0.166667	0.133333	0.308333	0.075
			188	0.366667	0.383333	0.266667	0.333333	0.425	0.25
			189	0.3	0.5	0.366667	0.3	0.475	0.258333
			190	0.416667	0.6	0.65	0.716667	0.475	0.716667
			191	0.466667	0.533333	0.383333	0.366667	0.558333	0.316667
			192	0.333333	0.55	0.0333333	0.466667	0.441667	0.25
			193	0.483333	0.616667	0.633333	0.566667	0.508333	0.641667
			194	0.533333	0.6	0.516667	0.5	0.525	0.55
			195	0.433333	0.366667	0.366667	0.416667	0.383333	0.408333
			196	0.366667	0.55	0.383333	0.416667	0.616667	0.241667
			197	0.666667	0.616667	0.683333	0.666667	0.55	0.766667
			198	0.416667	0.35	0.316667	0.35	0.425	0.291667
			199	0.283333	0.25	0.25	0.316667	0.35	0.2
			200	0.216667	0.166667	0.716667	0.2	0.316667	0.333333
			201	0.45	0.566667	0.233333	0.5	0.475	0.4
			202	0.25	0.433333	0.233333	0.433333	0.458333	0.216667
			203	0.616667	0.633333	0.5	0.4	0.608333	0.466667
			204	0.366667	0.35	0.366667	0.4	0.533333	0.208333
			205	0.833333	0.616667	0.866667	0.75	0.65	0.883333
			206	0.333333	0.333333	0.333333	0.366667	0.291667	0.391667
			207	0.4	0.416667	0.4	0.416667	0.416667	0.4
			208	0.766667	0.716667	0.716667	0.533333	0.65	0.716667
			209	0.183333	0.383333	0.2	0.266667	0.25	0.266667
			210	0.566667	0.433333	0.45	0.433333	0.591667	0.35
			211	0.133333	0.166667	0.133333	0.15	0.183333	0.108333
			212	0.466667	0.533333	0.466667	0.533333	0.508333	0.491667
			213	0.416667	0.35	0.383333	0.366667	0.5	0.258333
			214	0.783333	0.516667	0.733333	0.6	0.7	0.616667
			215	0.3	0.333333	0.366667	0.366667	0.391667	0.291667
			216	0.483333	0.583333	0.6	0.616667	0.616667	0.525
			217	0.466667	0.433333	0.5	0.416667	0.683333	0.225
			218	0.566667	0.416667	0.5	0.366667	0.425	0.5
		Male Observers	219	0.433333	0.383333	0.433333	0.416667	0.5	0.333333
			220	0.35	0.233333	0.283333	0.266667	0.391667	0.175
			221	0.566667	0.4	0.7	0.533333	0.675	0.425
			222	0.633333	0.7	0.7	0.733333	0.55	0.833333
			223	0.0333333	0.05	0.0833333	0.0833333	0.0833333	0.0416667
			224	0.733333	0.616667	0.583333	0.7	0.575	0.741667
			225	0.25	0.283333	0.283333	0.216667	0.3	0.216667
			226	0.516667	0.483333	0.516667	0.466667	0.466667	0.525
			227	0.566667	0.516667	0.483333	0.383333	0.541667	0.433333
			228	0.616667	0.683333	0.8	0.733333	0.641667	0.775
			229	0.366667	0.333333	0.183333	0.25	0.366667	0.2
		Group Statistics	Mean	0.439015	0.442045	0.433333	0.424621	0.471212	0.398295
			Standard Deviation	0.174762	0.158542	0.202344	0.167266	0.138075	0.215032
			Standard Error	0.026651	0.0241774	0.0308572	0.0255078	0.0210563	0.0327921
				Planned Analysis of Variance Summary
				SS	df	MS	F	p	ηp2
	Female Stimuli, Linear Trend of Presentation Duration		Effect	0.003	1	0.003	0.225	0.637656	0.00469484
			Error	0.636	43	0.015
	Male Stimuli, Linear Trend of Presentation Duration		Effect	0.01	1	0.01	1.49	0.228868	0.034965
			Error	0.276	43	0.006
	Female Stimuli vs. Male Stimuli		Effect	0.469	1	0.469	8.032	0.00697278	0.157383
			Error	2.511	43	0.058
